# Supplementary material for: Elevated Mutation Burdens in Canadian Oat and Wheat Cultivars Released over the Past Century
Source: Cells. 2025 Jun 4;14(11):844. doi: 10.3390/cells14110844 (PMC12155307; doi:10.3390/cells14110844)
Supplement: Supplementary file 1 [file cells-14-00844-s001.zip]

Archive with 1 entries (1 files):
- cells-3672128-supplementary.pdf
